# Supplementary material for: Ruminant Milk-Derived Extracellular Vesicles: A Nutritional and Therapeutic Opportunity?
Source: Nutrients. 2021 Jul 22;13(8):2505. doi: 10.3390/nu13082505 (PMC8398904; doi:10.3390/nu13082505)
Supplement: Supplementary file 1 [file nutrients-13-02505-s001.zip]

Archive with 1 entries (1 files):
- nutrients-1299805-supplementary.xlsx
