# Supplementary material for: Ruminant Milk-Derived Extracellular Vesicles: A Nutritional and Therapeutic Opportunity?
Source: Nutrients. 2021 Jul 22;13(8):2505. doi: 10.3390/nu13082505 (PMC8398904; doi:10.3390/nu13082505)
Supplement: Supplementary file 1 [file nutrients-13-02505-s001.zip › nutrients-1299805-supplementary.xlsx]

## Sheet: Supp table S1
Total World Milk Production (2009)
Domain Code	Domain	Area Code	Area	Element Code	Element	Item Code	Item	Year Code	Year	Unit	Value (tonnes)	Percentage (%)	Flag	Flag Description
QL	Livestock Primary	5000	World	5510	Production	951	Milk, whole fresh buffalo	2009	2009	tonnes	89077075	0.125771	A	Aggregate, may include official, semi-official, estimated or calculated data
QL	Livestock Primary	5000	World	5510	Production	1130	Milk, whole fresh camel	2009	2009	tonnes	2685589	0.00379188	A	Aggregate, may include official, semi-official, estimated or calculated data
QL	Livestock Primary	5000	World	5510	Production	882	Milk, whole fresh cow	2009	2009	tonnes	589786921	0.83274	A	Aggregate, may include official, semi-official, estimated or calculated data
QL	Livestock Primary	5000	World	5510	Production	1020	Milk, whole fresh goat	2009	2009	tonnes	17159352	0.0242279	A	Aggregate, may include official, semi-official, estimated or calculated data
QL	Livestock Primary	5000	World	5510	Production	982	Milk, whole fresh sheep	2009	2009	tonnes	9539299	0.0134689	A	Aggregate, may include official, semi-official, estimated or calculated data
TOTAL:											708248236
Total World Milk Production (2019)
Domain Code	Domain	Area Code	Area	Element Code	Element	Item Code	Item	Year Code	Year	Unit	Value (tonnes)	Percentage (%)	Flag	Flag Description
QL	Livestock Primary	5000	World	5510	Production	951	Milk, whole fresh buffalo	2019	2019	tonnes	133752296	0.151426	A	Aggregate, may include official, semi-official, estimated or calculated data
QL	Livestock Primary	5000	World	5510	Production	1130	Milk, whole fresh camel	2019	2019	tonnes	3111462	0.00352261	A	Aggregate, may include official, semi-official, estimated or calculated data
QL	Livestock Primary	5000	World	5510	Production	882	Milk, whole fresh cow	2019	2019	tonnes	715922506	0.810524	A	Aggregate, may include official, semi-official, estimated or calculated data
QL	Livestock Primary	5000	World	5510	Production	1020	Milk, whole fresh goat	2019	2019	tonnes	19910379	0.0225413	A	Aggregate, may include official, semi-official, estimated or calculated data
QL	Livestock Primary	5000	World	5510	Production	982	Milk, whole fresh sheep	2019	2019	tonnes	10587020	0.011986	A	Aggregate, may include official, semi-official, estimated or calculated data
TOTAL:											883283663
FAOSTAT. Livestock Primary (Total World Milk Production Quantity, 2009 and 2019). 2021.

## Sheet: Supp table S2
Species	Description	ID	Energy (kJ)	Energy (kcal)	Water (g)	Protein (g)	Fat/[fat derived using continuous extraction] (g)	Carbohydrate (g)	References
Buffalo	Milk	-	448	108	81.1	4	8	4.9	Souci, S.W.; Fachmann, W.; Kraut, H. Food Composition and Nutrition Tables, 8th ed.; MedPharm Scientific Publishers: 2015.
Buffalo	Milk, fluid, full cream	AAJ11	548.104	131	78.6	6.2	9.8	4.6	Puwastien, P.; Craven, G. ASEAN Food Composition Database. 2014.
Buffalo	Milk	9.17	422.584	101	83	4	7	5.3	Musaiger, A.R.O. Food Composition Tables for Kingdom of Bahrain. 2011.
	RANGE		423-548	101-131	78.6-83.0	4.0-6.2	7.0-9.8	4.6-5.3
	AVERAGE		472.896	113.333	80.9	4.73333	8.26667	4.93333
	SD		66.3602	15.695	2.20681	1.27017	1.41892	0.351188
Camel	Milk, fresh	10_018	241	58	89.8	3	4	2.4	Vincent, A.; Grande, F.; Compaoré, E.; Amponsah Annor, G.; Addy, P.S.; Aburime, L.C.; Ahmed, D.; Bih Loh, A.M.; Dahdouh Cabia, S.; Deflache, N.; et al. FAO/INFOODS Food Composition Table for Western Africa (2019) User Guide & Condensed Food Composition Table / Table de composition des aliments FAO/INFOODS pour l’Afrique de l’Ouest (2019). 2020.
Camel	Milk	-	321	76	85.4	5.1	4.1	4.8	Souci, S.W.; Fachmann, W.; Kraut, H. Food Composition and Nutrition Tables, 8th ed.; MedPharm Scientific Publishers: 2015.
Camel	Milk	9.18	257.176	62	87.5	2.7	3.3	5.3	Musaiger, A.R.O. Food Composition Tables for Kingdom of Bahrain. 2011.
	RANGE		257-321	58-76	85.4-89.8	2.7-5.1	3.3-4.1	2.4-5.3
	AVERAGE		273.059	65.3333	87.5667	3.6	3.8	4.16667
	SD		42.2989	9.45163	2.20076	1.30767	0.43589	1.55027
Cow	Milk, whole, raw 4.5% fat	10_029	323	78	86.2	3.1	5	5	Vincent, A.; Grande, F.; Compaoré, E.; Amponsah Annor, G.; Addy, P.S.; Aburime, L.C.; Ahmed, D.; Bih Loh, A.M.; Dahdouh Cabia, S.; Deflache, N.; et al. FAO/INFOODS Food Composition Table for Western Africa (2019) User Guide & Condensed Food Composition Table / Table de composition des aliments FAO/INFOODS pour l’Afrique de l’Ouest (2019). 2020.
Cow	Milk, whole, pasteurised, average	12-596	265	63	87.6	3.4	3.6	4.6	Pinchen, H.; Powell, N.; Weiner, D.; Finglas, P. McCance and Widdowson's The Composition of Foods Integrated Dataset 2019. 2019.
Cow	Milk, fresh	AAJ12	282.064	68	87.4	3.5	4.1	4.2	Puwastien, P.; Craven, G. ASEAN Food Composition Database. 2014.
Cow	High fat fresh milk	L0100101	302.804	73	85.8	3.2	4	6.1	TFDA. Food Composition Database (New Edition). 2019.
Cow	Milk, whole 4% fat, fluid, non-homogenised	F1086	278	66.442	87.6	3.5	4	4.3	Sivakumaran, S. The Concise New Zealand Food Composition Tables - 13th Edition 2018. 2018.
Cow	Whole fresh milk (3.0-3.8% fat)	L01021	261.324	63	87.9	3	3.6	4.8	TFDA. Food Composition Database (New Edition). 2019.
Cow	Milk, whole	11111000	253.028	61	88.1	3.2	3.3	4.8	Rhodes, D.G.; Morton, S.; Martin, C.L.; Adler, M.E.; Hymes, M.A.; Garceau, A.O.; Kovalchik, A.; Sattgast, L.H.; Steinfeldt, L.C.; Clemens, J.C.; et al. 2015-2016 Food and Nutrient Database for Dietary Studies. 2018.
Cow	Milk, whole, raw milk	-	279	67	87.2	3.3	3.8	4.7	Souci, S.W.; Fachmann, W.; Kraut, H. Food Composition and Nutrition Tables, 8th ed.; MedPharm Scientific Publishers: 2015.
Cow	Milk, fluid, 3.5% fat	F005634	281	67.159	88	3.4	3.4	4.4	FSANZ. Australian Food Composition Database. 2017.
Cow	Milk, consumer milk, min 3.5% fat	-	272	66	87.4	3.4	3.6	4.7	Souci, S.W.; Fachmann, W.; Kraut, H. Food Composition and Nutrition Tables, 8th ed.; MedPharm Scientific Publishers: 2015.
Cow	Milk, standard 3.3% fat, fluid	F1028	248	59.272	87.6	3.3	3.1	4.5	Sivakumaran, S. The Concise New Zealand Food Composition Tables - 13th Edition 2018. 2018.
	RANGE		248-323	59-78	85.8-88.1	3.0-3.5	3.1-5.0	4.2-6.1
	AVERAGE		276.838	66.5339	87.3455	3.3	3.77273	4.73636
	SD		21.5838	5.33544	0.722999	0.161245	0.512037	0.510437
Cow	Medium fat fresh milk (1.5-3.0% fat)	L0104101	212.064	48	89.4	3.1	1.9	4.8	TFDA. Food Composition Database (New Edition). 2019.
Cow	Milk, reduced fat, 2% fat	11112110	220.9	50	89.2	3.3	2	4.8	Rhodes, D.G.; Morton, S.; Martin, C.L.; Adler, M.E.; Hymes, M.A.; Garceau, A.O.; Kovalchik, A.; Sattgast, L.H.; Steinfeldt, L.C.; Clemens, J.C.; et al. 2015-2016 Food and Nutrient Database for Dietary Studies. 2018.
Cow	Milk, reduced fat, 1.5-2.0% fat	10_013	202	48	89.5	3.4	2	4.8	Vincent, A.; Grande, F.; Compaoré, E.; Amponsah Annor, G.; Addy, P.S.; Aburime, L.C.; Ahmed, D.; Bih Loh, A.M.; Dahdouh Cabia, S.; Deflache, N.; et al. FAO/INFOODS Food Composition Table for Western Africa (2019) User Guide & Condensed Food Composition Table / Table de composition des aliments FAO/INFOODS pour l’Afrique de l’Ouest (2019). 2020.
Cow	Milk, semi-skimmed, pasteurised, average	12-313	195	46	89.4	3.5	1.7	4.7	Pinchen, H.; Powell, N.; Weiner, D.; Finglas, P. McCance and Widdowson's The Composition of Foods Integrated Dataset 2019. 2019.
Cow	Milk, reduced fat, min 1.5-1.8% fat	-	202	48	89.3	3.4	1.6	4.8	Souci, S.W.; Fachmann, W.; Kraut, H. Food Composition and Nutrition Tables, 8th ed.; MedPharm Scientific Publishers: 2015.
Cow	Low-fat fresh milk (0.5-1.5% fat)	L0106101	189.974	43	90	3.1	1.3	5	TFDA. Food Composition Database (New Edition). 2019.
Cow	Milk, low fat, 1% fat	11112210	185.556	42	89.9	3.4	1	5	Rhodes, D.G.; Morton, S.; Martin, C.L.; Adler, M.E.; Hymes, M.A.; Garceau, A.O.; Kovalchik, A.; Sattgast, L.H.; Steinfeldt, L.C.; Clemens, J.C.; et al. 2015-2016 Food and Nutrient Database for Dietary Studies. 2018.
Cow	Milk, 1% fat, pasteurised	12-512	173	41	90.1	3.5	1	4.8	Pinchen, H.; Powell, N.; Weiner, D.; Finglas, P. McCance and Widdowson's The Composition of Foods Integrated Dataset 2019. 2019.
Cow	Milk, fluid, reduced fat, 1% fat	F005614	191	45.649	89.7	3.6	1.2	5	FSANZ. Australian Food Composition Database. 2017.
Cow	Milk, lite 1.5% fat, fluid	F1042	193	46.127	89.1	3.5	1.4	4.8	Sivakumaran, S. The Concise New Zealand Food Composition Tables - 13th Edition 2018. 2018.
	RANGE		173-221	41-50	89.1-90.1	3.1-3.6	1.0-2.0	4.7-5.0
	AVERAGE		196.449	45.7776	89.56	3.38	1.51	4.85
	SD		13.5705	2.93721	0.347051	0.168655	0.387155	0.108012
Cow	Milk, skimmed, 0.5% fat	10_014	158	37	90.6	3.5	0.6	4.6	Vincent, A.; Grande, F.; Compaoré, E.; Amponsah Annor, G.; Addy, P.S.; Aburime, L.C.; Ahmed, D.; Bih Loh, A.M.; Dahdouh Cabia, S.; Deflache, N.; et al. FAO/INFOODS Food Composition Table for Western Africa (2019) User Guide & Condensed Food Composition Table / Table de composition des aliments FAO/INFOODS pour l’Afrique de l’Ouest (2019). 2020.
Cow	Milk, skimmed milk	-	147	35	90.7	3.5	0.1	4.8	Souci, S.W.; Fachmann, W.; Kraut, H. Food Composition and Nutrition Tables, 8th ed.; MedPharm Scientific Publishers: 2015.
Cow	Milk, fat free (skim)	11113000	150.212	34	90.8	3.4	0.1	5	Rhodes, D.G.; Morton, S.; Martin, C.L.; Adler, M.E.; Hymes, M.A.; Garceau, A.O.; Kovalchik, A.; Sattgast, L.H.; Steinfeldt, L.C.; Clemens, J.C.; et al. 2015-2016 Food and Nutrient Database for Dietary Studies. 2018.
Cow	Milk, skimmed, pasteurised, average	12-307	144	34	90.8	3.5	0.3	4.8	Pinchen, H.; Powell, N.; Weiner, D.; Finglas, P. McCance and Widdowson's The Composition of Foods Integrated Dataset 2019. 2019.
Cow	Milk, trim 0.5% fat, fluid	F1035	161	38.479	89.7	3.9	0.3	5	Sivakumaran, S. The Concise New Zealand Food Composition Tables - 13th Edition 2018. 2018.
Cow	Milk, fluid, skim, 0.15% fat	F005637	146	34.894	89.4	3.6	0	5.3	FSANZ. Australian Food Composition Database. 2017.
	RANGE		144-161	34-38	89.4-90.8	3.4-3.9	0.0-0.6	4.6-5.3
	AVERAGE		151.035	35.5622	90.3333	3.56667	0.233333	4.91667
	SD		6.92262	1.80103	0.618601	0.175119	0.216025	0.240139
Donkey	Milk (Asses milk)	-	175	41	90.4	2	1	6.1	Souci, S.W.; Fachmann, W.; Kraut, H. Food Composition and Nutrition Tables, 8th ed.; MedPharm Scientific Publishers: 2015.
Goat	Milk, fresh	10_003	345	83	85.2	3.9	5.3	4.9	Vincent, A.; Grande, F.; Compaoré, E.; Amponsah Annor, G.; Addy, P.S.; Aburime, L.C.; Ahmed, D.; Bih Loh, A.M.; Dahdouh Cabia, S.; Deflache, N.; et al. FAO/INFOODS Food Composition Table for Western Africa (2019) User Guide & Condensed Food Composition Table / Table de composition des aliments FAO/INFOODS pour l’Afrique de l’Ouest (2019). 2020.
Goat	Milk, whole	11116000	304.842	69	87	3.6	4.1	4.5	Rhodes, D.G.; Morton, S.; Martin, C.L.; Adler, M.E.; Hymes, M.A.; Garceau, A.O.; Kovalchik, A.; Sattgast, L.H.; Steinfeldt, L.C.; Clemens, J.C.; et al. 2015-2016 Food and Nutrient Database for Dietary Studies. 2018.
Goat	Milk, whole, fluid	F52	243	58.077	88.8	2.9	3.3	4.2	Sivakumaran, S. The Concise New Zealand Food Composition Tables - 13th Edition 2018. 2018.
Goat	Whole fresh goat milk (≥3% fat)	L1132101	260.662	59	88.6	3	3.3	4.5	TFDA. Food Composition Database (New Edition). 2019.
Goat	Milk, pasteurised	12-328	260	62	88.9	3.1	3.7	4.4	Pinchen, H.; Powell, N.; Weiner, D.; Finglas, P. McCance and Widdowson's The Composition of Foods Integrated Dataset 2019. 2019.
Goat	Milk, fluid, full cream	AAJ16	313.678	71	86.7	3.6	4.1	4.8	Puwastien, P.; Craven, G. ASEAN Food Composition Database. 2014.
	RANGE		243-345	58-83	85.2-88.9	2.9-3.9	3.3-5.3	4.2-4.9
	AVERAGE		287.864	67.0128	87.5333	3.35	3.96667	4.55
	SD		39.3656	9.42994	1.48549	0.403733	0.744759	0.258844
Goat	Medium fat fresh goat milk (1.5-3.0% fat)	L1104101	212.064	48	90.2	2.7	2.4	3.9	TFDA. Food Composition Database (New Edition). 2019.
Horse	Milk, fluid, whole	1561	176.72	40	91	2.1	1.1	5.4	Leung, W.T.W.; Butrum, R.R.; Chang, F.F.H.; Rao, M.N.; Polacchi, W. Food Composition Table for use in East Asia. 1972.
Human	Breastmilk, colostrum	10_019	249	59	88.2	1.9	2.6	7.1	Vincent, A.; Grande, F.; Compaoré, E.; Amponsah Annor, G.; Addy, P.S.; Aburime, L.C.; Ahmed, D.; Bih Loh, A.M.; Dahdouh Cabia, S.; Deflache, N.; et al. FAO/INFOODS Food Composition Table for Western Africa (2019) User Guide & Condensed Food Composition Table / Table de composition des aliments FAO/INFOODS pour l’Afrique de l’Ouest (2019). 2020.
Human	Milk, colostrum	1125	242	58	88.2	2	2.6	6.6	Frida. Food ID: 1125 Human milk, colostrum. Available online: https://frida.fooddata.dk/food/1125?lang=en (accessed on 27/02/2020).
Human	Milk, colostrum	12-038	236	56	88.2	2	2.6	6.6	Pinchen, H.; Powell, N.; Weiner, D.; Finglas, P. McCance and Widdowson's The Composition of Foods Integrated Dataset 2019. 2019.
	RANGE		236-249	56-59	88.2	1.9-2.0	2.6	6.6-7.1
	AVERAGE		242.333	57.6667	88.2	1.96667	2.6	6.76667
	SD		6.50641	1.52753	0	0.057735	0	0.288675
Human	Milk, transitional	12-039	281	67	87.4	1.5	3.7	6.9	Pinchen, H.; Powell, N.; Weiner, D.; Finglas, P. McCance and Widdowson's The Composition of Foods Integrated Dataset 2019. 2019.
Human	Milk, transitional, fluid	F54	274	65.486	87.4	1.5	3.7	6.6	Sivakumaran, S. The Concise New Zealand Food Composition Tables - 13th Edition 2018. 2018.
Human	Milk, transitional, 6th-10th day post-partum	-	247	59	86.4	1.6	2.9	6.6	Souci, S.W.; Fachmann, W.; Kraut, H. Food Composition and Nutrition Tables, 8th ed.; MedPharm Scientific Publishers: 2015.
	RANGE		247-281	59-67	86.4-87.4	1.5-1.6	2.9-3.7	6.6-6.9
	AVERAGE		267.333	63.8287	87.0667	1.53333	3.43333	6.7
	SD		17.9536	4.24971	0.57735	0.057735	0.46188	0.173205
Human	Milk	11000000	309.26	70	87.5	1	4.4	6.9	Rhodes, D.G.; Morton, S.; Martin, C.L.; Adler, M.E.; Hymes, M.A.; Garceau, A.O.; Kovalchik, A.; Sattgast, L.H.; Steinfeldt, L.C.; Clemens, J.C.; et al. 2015-2016 Food and Nutrient Database for Dietary Studies. 2018.
Human	Milk, mature	12-536	289	69	87.1	1.3	4.1	7.2	Pinchen, H.; Powell, N.; Weiner, D.; Finglas, P. McCance and Widdowson's The Composition of Foods Integrated Dataset 2019. 2019.
Human	Human/breast, mature, fluid	F005647	286	68.354	87.5	1.3	4.2	6.8	FSANZ. Australian Food Composition Database. 2017.
Human	Breastmilk, mature	10_004	292	70	86.8	1.1	[3.5]	8.4	Vincent, A.; Grande, F.; Compaoré, E.; Amponsah Annor, G.; Addy, P.S.; Aburime, L.C.; Ahmed, D.; Bih Loh, A.M.; Dahdouh Cabia, S.; Deflache, N.; et al. FAO/INFOODS Food Composition Table for Western Africa (2019) User Guide & Condensed Food Composition Table / Table de composition des aliments FAO/INFOODS pour l’Afrique de l’Ouest (2019). 2020.
Human	Milk, Mother’s milk	-	288	69	87.5	1.1	4	7	Souci, S.W.; Fachmann, W.; Kraut, H. Food Composition and Nutrition Tables, 8th ed.; MedPharm Scientific Publishers: 2015.
	RANGE		286-309	68-70	86.8-87.5	1.0-1.3	3.5-4.4	6.8-8.4
	AVERAGE		292.852	69.2708	87.28	1.16	4.175	7.26
	SD		9.42441	0.716005	0.319374	0.134164	0.170783	0.654217
Sheep	Milk, fresh	10_023	416	100	82.1	5.9	[6.4]	4.7	Vincent, A.; Grande, F.; Compaoré, E.; Amponsah Annor, G.; Addy, P.S.; Aburime, L.C.; Ahmed, D.; Bih Loh, A.M.; Dahdouh Cabia, S.; Deflache, N.; et al. FAO/INFOODS Food Composition Table for Western Africa (2019) User Guide & Condensed Food Composition Table / Table de composition des aliments FAO/INFOODS pour l’Afrique de l’Ouest (2019). 2020.
Sheep	Milk, raw	12-329	388	93	83	5.4	5.8	5.1	Pinchen, H.; Powell, N.; Weiner, D.; Finglas, P. McCance and Widdowson's The Composition of Foods Integrated Dataset 2019. 2019.
Sheep	Milk, whole, fresh, fluid	F1100	414	98.946	83.1	5.5	6.5	4.8	Sivakumaran, S. The Concise New Zealand Food Composition Tables - 13th Edition 2018. 2018.
	RANGE		388-416	93-100	82.1-83.1	5.4-5.9	5.8-6.5	4.7-5.1
	AVERAGE		406	97.3153	82.7333	5.6	6.15	4.86667
	SD		15.6205	3.77416	0.550757	0.264575	0.494975	0.208167
Energy conversion obtained by using the conversion factors 1kJ = 0.239 kcal and 1 kcal = 4.184 kJ.
